# Supplementary material for: Effect of Estrogen on Sirt1 Signaling in Human Macrophages
Source: Int J Mol Sci. 2025 Sep 5;26(17):8670. doi: 10.3390/ijms26178670 (PMC12428810; doi:10.3390/ijms26178670)
Supplement: Supplementary file 1 [file ijms-26-08670-s001.zip]

Archive with 2 entries (2 files):
- ijms-3820967-Supplementary Figures.pdf
- ijms-3820967-Supplementary Table.pdf
